# Supplementary material for: The Value of Serum Tumor Markers and Blood Inflammation Markers in Differentiating Pancreatic Serous Cystic Neoplasms and Pancreatic Mucinous Cystic Neoplasms
Source: Front Oncol. 2022 Feb 25;12:831355. doi: 10.3389/fonc.2022.831355 (PMC8913928; doi:10.3389/fonc.2022.831355)
Supplement: Supplementary file 3 [file Table_2.xlsx]

## Sheet: Sheet1
Group	Treatment	CEA in cyst fluid	CA199 in cyst fluid	Pathological diagnosis
SCNs	Surgery			Pancreatic serous cystic neoplasms
SCNs	EUS-FNA and Surgery	3.02	<0.6	Pancreatic serous cystic neoplasms
SCNs	Surgery			Pancreatic serous cystic neoplasms
SCNs	Surgery			Pancreatic serous cystic neoplasms
SCNs	Surgery			Pancreatic serous cystic neoplasms
SCNs	Surgery			Pancreatic serous cystic neoplasms
SCNs	Surgery			Pancreatic serous cystic neoplasms
SCNs	Surgery			Pancreatic serous cystic neoplasms
SCNs	Surgery			Pancreatic serous cystic neoplasms
SCNs	Surgery			Pancreatic serous cystic neoplasms
SCNs	Surgery			Pancreatic serous cystic neoplasms
SCNs	EUS-FNA and Surgery	1.53	41.89	Pancreatic serous cystic neoplasms
SCNs	Surgery			Pancreatic serous cystic neoplasms
SCNs	Surgery			Pancreatic serous cystic neoplasms
SCNs	Surgery			Pancreatic serous cystic neoplasms
SCNs	Surgery			Pancreatic serous cystic neoplasms
SCNs	Surgery			Pancreatic serous cystic neoplasms
SCNs	Surgery			Pancreatic serous cystic neoplasms
SCNs	Surgery			Pancreatic serous cystic neoplasms
SCNs	Surgery			Pancreatic serous cystic neoplasms
SCNs	EUS-FNA and Surgery	1.84	46.38	Pancreatic serous cystic neoplasms
SCNs	Surgery			Pancreatic serous cystic neoplasms
SCNs	EUS-FNA and Surgery	25.98	>1000	Pancreatic serous cystic neoplasms
SCNs	EUS-FNA and Surgery	2.92	8.51	Pancreatic serous cystic neoplasms
SCNs	Surgery			Pancreatic serous cystic neoplasms
SCNs	Surgery			Pancreatic serous cystic neoplasms
SCNs	Surgery			Pancreatic serous cystic neoplasms
SCNs	Surgery			Pancreatic serous cystic neoplasms
SCNs	Surgery			Pancreatic serous cystic neoplasms
SCNs	Surgery			Pancreatic serous cystic neoplasms
SCNs	Surgery			Pancreatic serous cystic neoplasms
SCNs	Surgery			Pancreatic serous cystic neoplasms
SCNs	EUS-FNA and Surgery	0.64	1.32	Pancreatic serous cystic neoplasms
SCNs	EUS-FNA and Surgery	4.82	17.38	Pancreatic serous cystic neoplasms
SCNs	EUS-FNA and Surgery	13.2	21.9	Pancreatic serous cystic neoplasms
MCNs	Surgery			Pancreatic mucinous cystic neoplasms
MCNs	Surgery			Pancreatic mucinous cystic neoplasms
MCNs	Surgery			Pancreatic mucinous cystic neoplasms
MCNs	Surgery			Pancreatic mucinous cystic neoplasms
MCNs	EUS-FNA and Surgery	>1000	>1000	Pancreatic mucinous cystic neoplasms
MCNs	Surgery			Pancreatic mucinous cystic neoplasms
MCNs	Surgery			Pancreatic mucinous cystic neoplasms
MCNs	Surgery			Pancreatic mucinous cystic neoplasms
MCNs	Surgery			Pancreatic mucinous cystic neoplasms
MCNs	Surgery			Pancreatic mucinous cystic neoplasms
MCNs	Surgery			Pancreatic mucinous cystic neoplasms
MCNs	Surgery			Pancreatic mucinous cystic neoplasms
MCNs	Surgery			Pancreatic mucinous cystic neoplasms
MCNs	Surgery			Pancreatic mucinous cystic neoplasms
MCNs	EUS-FNA and Surgery	31.85	>1000	Pancreatic mucinous cystic neoplasms
MCNs	Surgery			Pancreatic mucinous cystic neoplasms
MCNs	Surgery			Pancreatic mucinous cystic neoplasms
MCNs	Surgery			Pancreatic mucinous cystic neoplasms
MCNs	EUS-FNA and Surgery	992.6	568.6	Pancreatic mucinous cystic neoplasms
MCNs	Surgery			Pancreatic mucinous cystic neoplasms
MCNs	EUS-FNA and Surgery	25.04	649.3	Pancreatic mucinous cystic neoplasms
MCNs	Surgery			Pancreatic mucinous cystic neoplasms
MCNs	EUS-FNA and Surgery	3.16	166.3	Pancreatic mucinous cystic neoplasms
MCNs	EUS-FNA and Surgery	>1000	>1000	Pancreatic mucinous cystic neoplasms
MCNs	EUS-FNA and Surgery	8.55	>1000	Pancreatic mucinous cystic neoplasms
MCNs	Surgery			Pancreatic mucinous cystic neoplasms
MCNs	EUS-FNA and Surgery	652.7	365.5	Pancreatic mucinous cystic neoplasms
MCNs	Surgery			Pancreatic mucinous cystic neoplasm with invasive carcinoma
MCNs	EUS-FNA	>1000		Pancreatic mucinous cystic neoplasm with invasive carcinoma
MCNs	EUS-FNA	>1000	>1000	Pancreatic mucinous cystic neoplasms with mild dysplasia
MCNs	Surgery			Pancreatic mucinous cystic neoplasm with invasive carcinoma
MCNs	EUS-FNA	975.9		Pancreatic mucinous cystic neoplasm with invasive carcinoma
MCNs	EUS-FNA and Surgery	>1000		Pancreatic mucinous cystic neoplasms with moderate dysplasia
MCNs	Surgery			Pancreatic mucinous cystic neoplasms
MCNs	EUS-FNA	>1000	>1000	Pancreatic mucinous cystic neoplasms with moderate dysplasia
MCNs	Surgery			Pancreatic mucinous cystic neoplasms
MCNs	EUS-FNA	>1000	>1000	Pancreatic mucinous cystic neoplasm with invasive carcinoma
MCNs	Surgery			Pancreatic mucinous cystic neoplasms
MCNs	Surgery			Pancreatic mucinous cystic neoplasms
MCNs	EUS-FNA and Surgery	9.67		Pancreatic mucinous cystic neoplasms
MCNs	EUS-FNA	>1000	611.4	Pancreatic mucinous cystic neoplasm with invasive carcinoma
MCNs	EUS-FNA and Surgery	>1000	558	Pancreatic mucinous cystic neoplasms with moderate dysplasia
MCNs	Surgery			Pancreatic mucinous cystic neoplasm with invasive carcinoma
MCNs	Surgery			Pancreatic mucinous cystic neoplasm with invasive carcinoma
